# Supplementary material for: Characteristics, Antecedents, and Consequences of Non-Nursing Tasks: A Scoping Review Protocol
Source: Nurs Rep. 2025 Apr 30;15(5):153. doi: 10.3390/nursrep15050153 (PMC12114207; doi:10.3390/nursrep15050153)
Supplement: Supplementary file 1 [file nursrep-15-00153-s001.zip]

Archive with 1 entries (1 files):
- nursrep-3580605-supplementary.pdf
